# Supplementary material for: Comparative genomic insights into Yersinia hibernica – a commonly misidentified Yersinia enterocolitica-like organism
Source: Microb Genom. 2020 Jul 23;6(9):mgen000411. doi: 10.1099/mgen.0.000411 (PMC7643974; doi:10.1099/mgen.0.000411)
Supplement: Supplementary material 2 [file mgen-6-411-s002.xlsx]

## Sheet: Table S1-S2
Table S1 - Strains and accession numbers used in analysis
	Strain	Accession	MLST (McNally)	Subspecies
Y. hibernica	CFS1934	NZ_CP032487	ST334
	CFSAN060539	NHOF00000000	ST217
	IP37048	CABHXI000000000	ST334
	LC20	CP007448	ST217
Y. canariae	NCTC 14382	CP043727	ST333
Y. enterocolitica	209-36/84	CPZM01000001	ST196	enterocolitica
	8081	AM286415	ST1	enterocolitica
	ATCC9610	JPDV00000000	ST154	enterocolitica
	YEF	JPDU00000000	ST575	enterocolitica
	NCTC10460	UHIX00000000	ST14	palearctica
	Y11	FR729477	ST18	palearctica
	105.5R(r)	CP002246	ST145	palearctica
	CFS1932	SJZK02000000	ST12	palearctica
	YE6	CP016937	ST13	palearctica
	FORC-002	CP009456	ST219
	IP27818	CPZF00000000	ST172
	YE177/02	CWGK00000000	ST19
	ERL053484	CWGL00000000	ST20
	YE53/30444	CQEI00000000	ST190
	YE53/03	HF571988	ST3
	SZ662/97	CGBV00000000	ST166
	IP26014	CQAE00000000	ST175
	YE13/03	CTIU00000000	ST7
	IP2222	CACZ00000000	ST582
	ERL073947	CFLA00000000	ST147
	NFO	CACY00000000	ST590
Table S2 - Primers used to test for excision of ICEYh1
>F1:	GGC TTC GTA GGT AAG GGA AA
>R1:	GAT TGA CAC TAC CGG TCA GAA A
>F2:	CAA GCA GAT GAA ATA GGT GTT AGT G
>R2:	ATC TTG ATG AGG GCG TTG ATA G

## Sheet: Table S3
CFSAN060539 Phage Regions	Accession	Region Length	Completeness	Score	# Total Proteins	Region Position	Most Common Phage	GC %
1	NHOF01000010.1	47.5Kb	intact	130	66	497-48077	PHAGE_Yersin_PY54_NC_005069(50)	0.4507
2	NHOF01000019.1	17.9Kb	incomplete	60	9	68860-86798	PHAGE_Mannhe_vB_MhM_3927AP2_NC_028766(3)	0.4822
3	NHOF01000024.1	12.2Kb	incomplete	30	14	48977-61261	PHAGE_Entero_P4_NC_001609(6)	0.4324
4	NHOF01000032.1	40.8Kb	questionable	70	41	1-40873	PHAGE_Pectob_ZF40_NC_019522(7)	0.4629
5	NHOF01000033.1	32Kb	intact	140	41	20782-52843	PHAGE_Aeromo_phiO18P_NC_009542(18)	0.5076
6	NHOF01000049.1	21.4Kb	intact	150	26	182-21602	PHAGE_Erwini_ENT90_NC_019932(15)	0.5104
7	NHOF01000050.1	12.3Kb	intact	140	18	159-12496	PHAGE_Erwini_ENT90_NC_019932(12)	0.5199
8	NHOF01000052.1	13.5Kb	incomplete	20	22	9014-22564	PHAGE_Erwini_ENT90_NC_019932(7)	0.4744
9	NHOF01000006.1	37.1Kb	questionable	90	46	34497-71632	PHAGE_Burkho_BcepMu_NC_005882(32)	0.5553
10	NHOF01000008.1	33.7Kb	intact	150	44	46711-80432	PHAGE_Salmon_RE_2010_NC_019488(17)	0.4916
11	NHOF01000087.1	12.9Kb	incomplete	40	17	2621-15549	PHAGE_Salmon_SEN1_NC_029003(5)	0.4635
IP37048 Phage Regions	Accession	Region Length	Completeness	Score	# Total Proteins	Region Position	Most Common Phage	GC %
1	NZ_CABHXI010000025.1	25.4Kb	questionable	70	34	49252-74673	PHAGE_Mannhe_vB_MhM_3927AP2_NC_028766(4)	0.4955
2	NZ_CABHXI010000028.1	17.3Kb	questionable	70	29	290-17679	PHAGE_Pseudo_H70_NC_027384(4)	0.4978
3	NZ_CABHXI010000056.1	47.5Kb	intact	150	68	79-47583	PHAGE_Salmon_vB_SosS_Oslo_NC_018279(14)	0.4679
4	NZ_CABHXI010000059.1	43.5Kb	intact	140	46	11112-54646	PHAGE_Aeromo_phiO18P_NC_009542(17)	0.4983
5	NZ_CABHXI010000067.1	27.8Kb	intact	150	34	117820-145650	PHAGE_Erwini_ENT90_NC_019932(15)	0.5222
6	NZ_CABHXI010000078.1	19.9Kb	intact	100	25	39082-58997	PHAGE_Salmon_118970_sal3_NC_031940(6)	0.489
7	NZ_CABHXI010000078.1	45Kb	questionable	70	36	49581-94630	PHAGE_Salmon_Fels_1_NC_010391(7)	0.4854
8	NZ_CABHXI010000117.1	38.6Kb	intact	150	51	43317-81980	PHAGE_Erwini_ENT90_NC_019932(24)	0.4976
LC20 Phage Regions	Accession	Region Length	Completeness	Score	# Total Proteins	Region Position	Most Common Phage	GC %
1	CP007448	43Kb	intact	150	49	340513-383553	PHAGE_Aeromo_phiO18P_NC_009542(17)	0.4984
2	CP007448	45.8Kb	intact	150	71	428544-474420	PHAGE_Salmon_118970_sal3_NC_031940(13)	0.4866
3	CP007448	15.9Kb	questionable	90	19	504490-520401	PHAGE_Salmon_118970_sal3_NC_031940(5)	0.4736
4	CP007448	7.9Kb	incomplete	50	11	844840-852803	PHAGE_Shigel_Sf6_NC_005344(2)	0.4317
5	CP007448	36.9Kb	intact	150	56	1022256-1059189	PHAGE_Haemop_SuMu_NC_019455(17)	0.5008
6	CP007448	46.4Kb	intact	150	64	1531966-1578461	PHAGE_Salmon_118970_sal3_NC_031940(9)	0.4775
7	CP007448	41.7Kb	intact	120	46	1969822-2011539	PHAGE_Pectob_ZF40_NC_019522(16)	0.4425
8	CP007448	63.1Kb	intact	150	60	2674027-2737166	PHAGE_Pectob_ZF40_NC_019522(24)	0.4734
9	CP007448	46.4Kb	intact	150	71	2817159-2863647	PHAGE_Pectob_ZF40_NC_019522(27)	0.4664
10	CP007448	42Kb	intact	150	70	3387155-3429192	PHAGE_Salmon_118970_sal3_NC_031940(28)	0.4809
11	CP007448	33.5Kb	intact	140	42	3642888-3676387	PHAGE_Haemop_HP2_NC_003315(16)	0.49
12	CP007448	24.3Kb	incomplete	40	11	4649195-4673517	PHAGE_Entero_P4_NC_001609(4)	0.465
